# Supplementary material for: Small mammals in a biodiversity hotspot harbor viruses of emergence risk
Source: Natl Sci Rev. 2024 Dec 17;12(6):nwae463. doi: 10.1093/nsr/nwae463 (PMC12151149; doi:10.1093/nsr/nwae463)
Supplement: nwae463_Supplemental_Files [file nwae463_supplemental_files.zip]

Archive with 5 entries (5 files):
- nwae463_supplemental_file.docx
- Table S1.xlsx
- Table S2.xlsx
- Table S3.xlsx
- Table S4.xlsx
