# Supplementary material for: Small mammals in a biodiversity hotspot harbor viruses of emergence risk
Source: Natl Sci Rev. 2024 Dec 17;12(6):nwae463. doi: 10.1093/nsr/nwae463 (PMC12151149; doi:10.1093/nsr/nwae463)
Supplement: nwae463_Supplemental_Files [file nwae463_supplemental_files.zip › Table S3.xlsx]

## Sheet: mammalian virus discovery
Table S3. Mammalian viruses identified in this study.
no.	genome_type	viral_order	viral_family	viral_genus	viral_species	viral_genus	strain	host_species	date	location	blastx_hits_on_known_viruses	gene/segment	identity_(aa)	length	library	Note	sequence_accession	species_demarcation_criteria_in_ICTV	species_demarcation_criteria_used
1	dsRNA	Reovirales	Sedoreoviridae	Orbivirus	Bactrocera dorsalis orbivirus	Orbivirus	YNMIX-YNSC212	Crocidura fuliginosa	2022	Kunming: LQ; Zhaotong: YS	Bactrocera dorsalis orbivirus	RdRp	99.4	4034	YNSC212	known	N_AAJLEE010000000-N_AAJLEI010000000	<78% amino acid identity of RdRp gene	ICTV
2	dsRNA	Reovirales	Sedoreoviridae	Orbivirus	Yunnan rodent orbivirus 1	Orbivirus	DLXY-YNSP25	Rattus norvegicus	2021	Dali: XY	Attungu rodent orbivirus	RdRp	77.8	4087	YNSP25	novel	N_AAJLFP010000000-N_AAJLFW010000000	<78% amino acid identity of RdRp gene	ICTV
3	dsRNA	Reovirales	Sedoreoviridae	Orbivirus	Yunnan rodent orbivirus 2	Orbivirus	BSTC-YNSF137	Rattus norvegicus	2021	Baoshan: TC	Great Island virus	RdRp	30.9	3182	YNSF137	novel	N_AAJLFX010000000	<78% amino acid identity of RdRp gene	ICTV
4	dsRNA	Reovirales	Sedoreoviridae	Orbivirus	Yunnan rodent orbivirus 3	Orbivirus	DQXS-YNSF207	Apodemus chevrieri	2023	Diqing: XS	Serbia reo-like virus 2	RdRp	73.7	4048	YNSF207	novel	N_AAJLFY010000000-N_AAJLGG010000000	<78% amino acid identity of RdRp gene	ICTV
5	dsRNA	Reovirales	Sedoreoviridae	Orbivirus	Yunnan rodent orbivirus 4	Orbivirus	LJGC-YNSF72	Apodemus chevrieri	2021	Lijiang: GC	Yunnan orbivirus	RdRp	30.1	3106	YNSF72	novel	N_AAJLGH010000000-N_AAJLGO010000000	<78% amino acid identity of RdRp gene	ICTV
6	dsRNA	Reovirales	Sedoreoviridae	Orbivirus	Yunnan rodent orbivirus 5	Orbivirus	DLDL-YNSF228	Rattus norvegicus	2021	Dali: DL	Anopheles hinesorum orbivirus	RdRp	31.7	4001	YNSF228	novel	N_AAJLGP010000000-N_AAJLGP010000000	<78% amino acid identity of RdRp gene	ICTV
7	dsRNA	Reovirales	Sedoreoviridae	Orbivirus	Yunnan rodent orbivirus 6	Orbivirus	DHMS-YNSF02	Rattus tanezumi	2021	Dehong: MS	Serbia reo-like virus 2	RdRp	67.1	4034	YNSF02	novel	N_AAJLGQ010000000-N_AAJLGV010000000	<78% amino acid identity of RdRp gene	ICTV
8	dsRNA	Reovirales	Sedoreoviridae	Orbivirus	Yunnan shrew orbivirus 1	Orbivirus	YNMIX-YNSF114	Crocidura fuliginosa	2021, 2022	Lincang: CY; Honhe: JP, LX; Puer: JC	Attungu rodent orbivirus	RdRp	28.5	3063	YNSF114	novel	N_AAJLGW010000000-N_AAJLGX010000000	<78% amino acid identity of RdRp gene	ICTV
9	dsRNA	Reovirales	Sedoreoviridae	Orbivirus	Yunnan shrew orbivirus 2	Orbivirus	YNMIX-YNSP212	Crocidura fuliginosa	2022	Kunming: LQ; Zhaotong: YS	Peruvian horse sickness virus	RdRp	28.2	3047	YNSP212	novel	N_AAJLGY010000000-N_AAJLHA010000000	<78% amino acid identity of RdRp gene	ICTV
10	dsRNA	Reovirales	Sedoreoviridae	Orbivirus	Yunnan shrew orbivirus 3	Orbivirus	HHMIX-YNSP119	Anourosorex squamipes	2021	Honghe: JP, YY	Serbia reo-like virus 2	RdRp	69.3	3933	YNSP119	novel	N_AAJLHB010000000-N_AAJLHH010000000	<78% amino acid identity of RdRp gene	ICTV
11	dsRNA	Reovirales	Sedoreoviridae	Orbivirus	Yunnan shrew orbivirus 4	Orbivirus	YNMIX-YNSF115	Suncus murinus	2021, 2022	Baoshan: SD; Lincang: CY,ZK	Wad Medani virus	RdRp	27.5	3100	YNSF115	novel	N_AAJLHI010000000-N_AAJLHJ010000000	<78% amino acid identity of RdRp gene	ICTV
12	dsRNA	Reovirales	Sedoreoviridae	Orbivirus	Yunnan shrew orbivirus 5	Orbivirus	YNMIX-YNSC212	Crocidura fuliginosa	2022	Kunming: LQ; Zhaotong: YS	Anopheles hinesorum orbivirus	RdRp	29	3813	YNSC212	novel	N_AAJLHK010000000-N_AAJLHM010000000	<78% amino acid identity of RdRp gene	ICTV
13	dsRNA	Reovirales	Sedoreoviridae	Orbivirus	Yunnan shrew orbivirus 6	Orbivirus	BSTC-YNSC81	Anourosorex squamipes	2021	Baoshan: TC	Anopheles hinesorum orbivirus	RdRp	29.1	3754	YNSC81	novel	N_AAJLHN010000000	<78% amino acid identity of RdRp gene	ICTV
14	dsRNA	Reovirales	Sedoreoviridae	Orbivirus	Yunnan shrew orbivirus 7	Orbivirus	LJNL-YNSC78	Crocidura fuliginosa	2021	Lijiang: NL	Bactrocera dorsalis orbivirus isolate Bt	RdRp	69.9	3578	YNSC78	novel	N_AAJLHO010000000-N_AAJLHR010000000	<78% amino acid identity of RdRp gene	ICTV
15	dsRNA	Reovirales	Sedoreoviridae	Orbivirus	Yunnan shrew orbivirus 8	Orbivirus	LJNL-YNSC78	Crocidura fuliginosa	2021	Lijiang: NL	Wenling scaldfish reovirus	RdRp	30.9	4881	YNSC78	novel	N_AAJLHS010000000	<78% amino acid identity of RdRp gene	ICTV
16	dsRNA	Reovirales	Sedoreoviridae	Rotavirus	Rotavirus A	Rotavirus	YNMIX-YNSC110	Niviventer andersoni	2021	Nujiang: LS; Lijiang: YL	Rotavirus A	VP6	96.3	3330	YNSC110	known	N_AAJLET010000000-N_AAJLFD010000000	<53% amino acid identity of VP6	ICTV
17	dsRNA	Reovirales	Sedoreoviridae	Rotavirus	Rotavirus B	Rotavirus	DHYJ-YNSC09	Rattus tanezumi	2021	Dehong: YJ	Rotavirus B	VP6	91	3515	YNSC09	known	N_AAJLFE010000000-N_AAJLFO010000000	<53% amino acid identity of VP6	ICTV
18	dsRNA	Reovirales	Sedoreoviridae	Rotavirus	Yunnan shrew rotavirus 1	Rotavirus	LJNL-YNSC78	Crocidura fuliginosa	2021	Lijiang: NL	Rotavirus L	VP6	70.7	3555	YNSC78	novel	N_AAJLIM010000000-N_AAJLIV010000000	<53% amino acid identity of VP6	ICTV
19	dsRNA	Reovirales	Sedoreoviridae	Rotavirus	Yunnan shrew rotavirus 2	Rotavirus	YNMIX-YNSC212	Crocidura fuliginosa	2022	Kunming: LQ; Zhaotong: YS	Rotavirus sp.	VP6	66.3	3330	YNSC212	novel	N_AAJLIW010000000-N_AAJLJG010000000	<53% amino acid identity of VP6	ICTV
20	dsRNA	Reovirales	Spinareoviridae	Orthoreovirus	Mammalian orthoreovirus	Orthoreovirus	QJZY-YNSC233	Rattus tanezumi	2022	Qujing: ZY	Mammalian orthoreovirus	RdRp	99.5	3856	YNSC233	known	N_AAJLEJ010000000-N_AAJLES010000000	<85% amino acid identity of RdRp gene	ICTV
21	dsRNA	Reovirales	Spinareoviridae	Orthoreovirus	Yunnan shrew orthoreovirus 1	Orthoreovirus	DLHQ-YNSC85	Crocidura fuliginosa	2021	Dali: HQ	Corvid orthoreovirus	RdRp	74.2	3185	YNSC85	novel	N_AAJLHT010000000-N_AAJLIC010000000	<85% amino acid identity of RdRp gene	ICTV
22	dsRNA	Reovirales	Spinareoviridae	Orthoreovirus	Yunnan shrew orthoreovirus 2	Orthoreovirus	NJGS-YNSC20	Anourosorex squamipes	2021	Nujiang: GS	Pteropine orthoreovirus	RdRp	68.1	3841	YNSC20	novel	N_AAJLID010000000-N_AAJLIL010000000	<85% amino acid identity of RdRp gene	ICTV
23	ssRNA	Amarillovirales	Flaviviridae	Hepacivirus	Northern treeshrew hepacivirus	Hepacivirus	PEMIX-YNSP105	Tupaia belangeri	2022	Puer: JC, SM, NE	Northern treeshrew hepacivirus	NS5B	97.6	8420	YNSP105	known	N_AAJLJJ010000000	> 0.3 in the NS5B region	ICTV
24	ssRNA	Amarillovirales	Flaviviridae	Hepacivirus	Wenzhou Apodemus agrarius hepacivirus 1	Hepacivirus	YNMIX-YNSP114	Crocidura fuliginosa	2021, 2022	Lincang: CY; Honhe: JP, LX; Puer: JC	Wenzhou Apodemus agrarius hepacivirus 1	NS5B	72.4	10742	YNSP114	known	N_AAJLJK010000000	> 0.3 in the NS5B region	ICTV
25	ssRNA	Amarillovirales	Flaviviridae	Hepacivirus	Wufeng Typhlomys cinereus hepacivirus 3	Hepacivirus	NJLS-YNSF14	Eothenomys miletus	2021	Nujiang: LS	Wufeng Typhlomys cinereus hepacivirus 3	NS5B	92.6	8980	YNSF14	known	N_AAJLJH010000000	> 0.3 in the NS5B region	ICTV
26	ssRNA	Amarillovirales	Flaviviridae	Hepacivirus	Yunnan rodent hepacivirus 1	Hepacivirus	DLYL-YNSP88	Rattus andamanensis	2021	Dali: YL	Hepacivirus sp.	NS5B	85.2	9576	YNSP88	novel	N_AAJLJI010000000	> 0.3 in the NS5B region	ICTV
27	ssRNA	Amarillovirales	Flaviviridae	Hepacivirus	Yunnan rodent hepacivirus 2	Hepacivirus	HHJP-YNSP221	Typhlomys cinereus	2021	Honghe: JP	Rodent hepacivirus	NS5B	59.9	10517	YNSP221	novel	N_AAJLJL010000000	> 0.3 in the NS5B region	ICTV
28	ssRNA	Amarillovirales	Flaviviridae	Hepacivirus	Yunnan treeshrew hepacivirus 1	Hepacivirus	BSMIX-YNSP104	Tupaia belangeri	2021	Baoshan: CN, LL	Rodent hepacivirus	NS5B	36.2	5847	YNSP104	novel	N_AAJLJM010000000	> 0.3 in the NS5B region	ICTV
29	ssRNA	Amarillovirales	Flaviviridae	Pegivirus	Tree shrew pegivirus	Pegivirus	PEMIX-YNSF105	Tupaia belangeri	2022	Puer: JC, SM, NE	Tree shrew pegivirus	NS5B	90	11008	YNSF105	known	N_AAJLJN010000000	> 0.31–0.36 in the NS5B region	ICTV
30	ssRNA	Amarillovirales	Flaviviridae	Pegivirus	Norway rat pegivirus	Pegivirus	ZTYL-YNSF191	Niviventer confucianus	2022	Zhaotong: YL	Norway rat pegivirus	NS5B	82.5	10564	YNSF191	known	N_AAJLJO010000000	> 0.31–0.36 in the NS5B region	ICTV
31	ssRNA	Amarillovirales	Flaviviridae	Pegivirus	Yunnan rodent pegivirus 1	Pegivirus	YXHN-YNSF218	Dremomys pernyi	2022	Yuxi: HN	Pegivirus carolliae	NS5B	56.4	7412	YNSF218	novel	N_AAJLJQ010000000	> 0.31–0.36 in the NS5B region	ICTV
32	ssRNA	Amarillovirales	Flaviviridae	Pestivirus	Kioloa rodent pestivirus	Pestivirus	LCCY-YNSP138	Rattus tanezumi	2022	Lincang: CY	Kioloa rodent pestivirus	NS5B	95.3	12567	YNSP138	known	N_AAJLJR010000000	Nucleotide and deduced amino acid sequence relatedness, Antigenic relatedness, and Host of origin.	<90% amino acid identity of RdRp gene
33	ssRNA	Amarillovirales	Flaviviridae	Pestivirus	Norway rat pestivirus	Pestivirus	KMLQ-YNSF140	Rattus norvegicus	2021	Kunming: LQ	Norway rat pestivirus	NS5B	96	13028	YNSF140	known	N_AAJLJS010000000	Nucleotide and deduced amino acid sequence relatedness, Antigenic relatedness, and Host of origin.	<90% amino acid identity of RdRp gene
34	ssRNA	Bunyavirales	Arenaviridae	Mammarenavirus	Ryukyu mammarenavirus	Mammarenavirus	CXMIX-YNSF117	Mus musculus	2021	Chuxiong: YR, LF; Kunming: XD; Wenshan: QB; Qujing: HZ	Ryukyu mammarenavirus	L	94.4	7367	YNSF117	known	N_AAJLJV010000000-N_AAJLJW010000000	<76% identity in the L segment	ICTV
35	ssRNA	Bunyavirales	Arenaviridae	Mammarenavirus	Wenzhou virus	Mammarenavirus	QJXW-YNSP180	Rattus norvegicus	2022	Qujing: XW	Wenzhou mammarenavirus	L	95.5	7229	YNSP180	known	N_AAJLJX010000000-N_AAJLJY010000000	<76% identity in the L segment	ICTV
36	ssRNA	Bunyavirales	Arenaviridae	Mammarenavirus	Yunnan rodent mammarenavirus 1	Mammarenavirus	HHJP-YNSC97	Niviventer fulvescens	2021	Honghe: JP	Loie River virus isolate R5074	L	80.1	6833	YNSC97	novel	N_AAJLQP010000000-N_AAJLQQ010000000	<76% identity in the L segment	ICTV
37	ssRNA	Bunyavirales	Arenaviridae	Mammarenavirus	Yunnan shrew mammarenavirus 1	Mammarenavirus	LJNL-YNSF78	Crocidura fuliginosa	2021	Lijiang: NL	Mammarenavirus alashanense	L	39.3	6971	YNSF78	novel	N_AAJLJT010000000-N_AAJLJU010000000	<76% identity in the L segment	ICTV
38	ssRNA	Bunyavirales	Hantaviridae	Orthohantavirus	Orthohantavirus caobangense	Orthohantavirus	HHMIX-YNSP119	Anourosorex squamipes	2021	Honghe: JP, YY	Orthohantavirus caobangense	glycoprotein	97		YNSP119	known	N_AAJLJZ010000000-N_AAJLKB010000000	>12% amino acid difference of the glycoprotein	ICTV
39	ssRNA	Bunyavirales	Hantaviridae	Orthohantavirus	Orthohantavirus hantanense	Orthohantavirus	YNMIX-YNSC109	Niviventer confucianus	2021, 2022	Nujiang: LS; Kunming: LQ, SL, PL; Honghe: SP, LX	Orthohantavirus hantanense	glycoprotein	97.5	3586	YNSC109	known	N_AAJLKC010000000-N_AAJLKE010000000	>12% amino acid difference of the glycoprotein	ICTV
40	ssRNA	Bunyavirales	Hantaviridae	Orthohantavirus	Orthohantavirus luxiense	Orthohantavirus	LJGC-YNSF73	Eothenomys miletus	2021	Lijiang: GC	Orthohantavirus luxiense	glycoprotein	93.7		YNSF73	known	N_AAJLKI010000000-N_AAJLKK010000000	>12% amino acid difference of the glycoprotein	ICTV
41	ssRNA	Bunyavirales	Hantaviridae	Orthohantavirus	Orthohantavirus seoulense	Orthohantavirus	DLMD-YNSF122	Rattus norvegicus	2021	Dali: MD	Orthohantavirus seoulense	glycoprotein	99.8	3654	YNSF122	known	N_AAJLKO010000000-N_AAJLKQ010000000	>12% amino acid difference of the glycoprotein	ICTV
42	ssRNA	Bunyavirales	Nairoviridae	Orthonairovirus	Yunnan shrew orthonairovirus 1	Orthonairovirus	DHMS-YNSC03	Suncus murinus	2021	Dehong: MS	Orthonairovirus erveense	L	54.8	11998	YNSC03	novel	N_AAJLKU010000000-N_AAJLKW010000000	< 93% amino acid identity of RdRp gene	ICTV
43	ssRNA	Bunyavirales	Nairoviridae	Orthonairovirus	Yunnan shrew orthonairovirus 2	Orthonairovirus	DQWX-YNSP209	Crocidura attenuata	2023	Diqing: WX	Wufeng Crocidura attenuata orthonairovirus 1	L	67.1	10872	YNSP209	novel	N_AAJLKX010000000-N_AAJLKZ010000000	< 93% amino acid identity of RdRp gene	ICTV
44	ssRNA	Bunyavirales	Phenuiviridae	Phlebovirus	Yunnan rodent phlebovirus 1	Phlebovirus	DHMS-YNSP01	Rattus tanezumi	2021	Dehong: MS	Hedi virus	L	64.5	6479	YNSP01	novel	N_AAJLLA010000000-N_AAJLLC010000000	< 95% amino acid identity of RdRp gene	ICTV
45	ssRNA	Hepelivirales	Hepeviridae	NA	Yunnan shrew hepevirus 1	NA	DQWX-YNSC209	Crocidura attenuata	2023	Diqing: WX	Avian associated hepe-like virus 3	RdRp	39.1	4744	YNSC209	novel	N_AAJLLH010000000	Members of different species in the genus are phylogenetically distinct based upon analysis of ORF1 and ORF4.	<90% amino acid identity of RdRp gene
46	ssRNA	Hepelivirales	Hepeviridae	Rocahepevirus	Rocahepevirus ratti	Rocahepevirus	DLYL-YNSP87	Eothenomys miletus	2021	Dali: YL	Rocahepevirus ratti	RdRp	92.8	7058	YNSP87	known	N_AAJLLG010000000	Members of different species in the genus are phylogenetically distinct based upon analysis of ORF1 and ORF2.	<90% amino acid identity of RdRp gene
47	ssRNA	Mononegavirales	Bornaviridae	Orthobornavirus	Yunnan shrew orthobornavirus 1	Orthobornavirus	BSTC-YNSP82	Crocidura fuliginosa	2021	Baoshan: TC	Orthobornavirus bornaense	RdRp	87.6	8848	YNSP82	novel	N_AAJLLI010000000	None	<90% amino acid identity of RdRp gene
48	ssRNA	Mononegavirales	Paramyxoviridae	Jeilongvirus	Beilong virus	Jeilongvirus	CXNH-YNSP46	Rattus norvegicus	2021	Chuxiong: NH	Beilong virus	RdRp	99.2	19176	YNSP46	known	N_AAJLLJ010000000	the distance in the phylogenic tree based on the comparison of complete large (L) protein amino acid sequences.	<90% amino acid identity of RdRp gene
49	ssRNA	Mononegavirales	Paramyxoviridae	Jeilongvirus	Tailam virus	Jeilongvirus	KMPL-YNSF94	Rattus andamanensis	2021	Kunming: PL	Tailam virus	RdRp	98.7	19289	YNSF94	known	N_AAJLLK010000000	the distance in the phylogenic tree based on the comparison of complete large (L) protein amino acid sequences.	<90% amino acid identity of RdRp gene
50	ssRNA	Mononegavirales	Paramyxoviridae	Morbillivirus	Yunnan shrew morbillivirus 1	Morbillivirus	PELC-YNSC96	Suncus murinus	2021	Puer: LC	Morbillivirus canis	RdRp	69.3	10602	YNSC96	novel	N_AAJLLM010000000	the distance in the phylogenic tree based on the comparison of complete large (L) protein amino acid sequences.	<90% amino acid identity of RdRp gene
51	ssRNA	Mononegavirales	Paramyxoviridae	Narmovirus	Tupaia paramyxovirus	Narmovirus	YNMIX-YNSP105	Tupaia belangeri	2022	Puer: JC, SM, NE	Tupaia paramyxovirus	RdRp	90.3	17926	YNSP105	known	N_AAJLLL010000000	the distance in the phylogenic tree based on the comparison of complete large (L) protein amino acid sequences.	<90% amino acid identity of RdRp gene
52	ssRNA	Mononegavirales	Paramyxoviridae	Narmovirus	Yunnan rodent narmovirus 1	Narmovirus	WSXC-YNSF164	Rattus norvegicus	2021	Wenshan: XC	Narmovirus mossmanense	RdRp	88.2	4909	YNSF164	novel	N_AAJLLN010000000-N_AAJLLU010000000	the distance in the phylogenic tree based on the comparison of complete large (L) protein amino acid sequences.	<90% amino acid identity of RdRp gene
53	ssRNA	Nidovirales	Arteriviridae	Muarterivirus	Yunnan shrew muarterivirus 1	Muarterivirus	BSTC-YNSP82	Crocidura fuliginosa	2021	Baoshan: TC	Jingmen shrew arterivirus 1	RdRp	74.5	13736	YNSP82	novel	N_AAJLLY010000000	Pairwise patristic distances (PPD)	<90% amino acid identity of RdRp gene
54	ssRNA	Nidovirales	Arteriviridae	Muarterivirus	Yunnan shrew muarterivirus 2	Muarterivirus	YNMIX-YNSF212	Crocidura fuliginosa	2022	Kunming: LQ; Zhaotong: YS	Jingmen shrew arterivirus 1	RdRp	75.1	8262	YNSF212	novel	N_AAJLLX010000000	Pairwise patristic distances (PPD)	<90% amino acid identity of RdRp gene
55	ssRNA	Nidovirales	Arteriviridae	NA	Rodent arterivirus	NA	HHLX-YNSP99	Eothenomys miletus	2021	Honghe: LX	Rodent arterivirus	RdRp	92.4	11866	YNSP99	known	N_AAJLLV010000000	Pairwise patristic distances (PPD)	<90% amino acid identity of RdRp gene
56	ssRNA	Nidovirales	Arteriviridae	NA	Yunnan rodent arterivirus 1	NA	NJLP-YNSP19	Eothenomys miletus	2021	Nujiang: LP	Rodent arterivirus	RdRp	82.2	12664	YNSP19	novel	N_AAJLLW010000000	Pairwise patristic distances (PPD)	<90% amino acid identity of RdRp gene
57	ssRNA	Nidovirales	Coronaviridae	Alphacoronavirus	Coronavirus AcCoV-JC34	Alphacoronavirus	DQXS-YNSC207	Apodemus chevrieri	2023	Diqing: XS	Coronavirus AcCoV-JC34	RdRp	99.7	27559	YNSC207	known	N_AAJLMB010000000	< 90% aa sequence identity in the conserved replicase domains	ICTV
58	ssRNA	Nidovirales	Coronaviridae	Alphacoronavirus	Lucheng Rn rat coronavirus	Alphacoronavirus	LCCY-YNSC138	Rattus tanezumi	2022	Lincang: CY	Lucheng Rn rat coronavirus	RdRp	98	28767	YNSC138	known	N_AAJLLZ010000000	< 90% aa sequence identity in the conserved replicase domains	ICTV
59	ssRNA	Nidovirales	Coronaviridae	Betacoronavirus	Betacoronavirus HKU24	Betacoronavirus	DHRL-YNSC04	Rattus tanezumi	2021	Dehong: RL	Betacoronavirus HKU24	RdRp	99.8	31221	YNSC04	known	N_AAJLMA010000000	< 90% aa sequence identity in the conserved replicase domains	ICTV
60	ssRNA	Nidovirales	Coronaviridae	Betacoronavirus	Murine hepatitis virus	Betacoronavirus	PENE-YNSF150	Rattus tanezumi	2022	Puer: NE	Murine hepatitis virus	RdRp	93	31198	YNSF150	known	N_AAJLMC010000000	< 90% aa sequence identity in the conserved replicase domains	ICTV
61	ssRNA	Picornavirales	Caliciviridae	Norovirus	Yunnan rodent norovirus 1	Norovirus	PEML-YNSC173	Rattus tanezumi	2022	Puer: ML	Norwalk virus	RdRp	70.4	7320	YNSC173	novel	N_AAJLMD010000000	None	<90% amino acid identity of RdRp gene
62	ssRNA	Picornavirales	Caliciviridae	Sapovirus	Yunnan rodent sapovirus 1	Sapovirus	BNML-YNSC33	Rattus tanezumi	2021	Banna: ML	Sapovirus rat/S4-82	RdRp	81.3	7157	YNSC33	novel	N_AAJLQR010000000	None	<90% amino acid identity of RdRp gene
63	ssRNA	Picornavirales	Caliciviridae	Sapovirus	Yunnan rodent sapovirus 2	Sapovirus	BNML-YNSC33	Rattus tanezumi	2021	Banna: ML	Sapporo virus	RdRp	58.8	7221	YNSC33	novel	N_AAJLME010000000	None	<90% amino acid identity of RdRp gene
64	ssRNA	Picornavirales	Caliciviridae	Sapovirus	Yunnan shrew sapovirus 1	Sapovirus	PELC-YNSC96	Suncus murinus	2021	Puer: LC	Sapporo virus	RdRp	42.4	4973	YNSC96	novel	N_AAJLQS010000000	None	<90% amino acid identity of RdRp gene
65	ssRNA	Picornavirales	Picornaviridae	Cardiovirus	Cardiovirus B	Cardiovirus	YNMIX-YNSC213	Micromys minutus	2021, 2022	Qujing: YL; Kunming: LQ	Cardiovirus B	polyprotein	85.3	8055	YNSC213	known	N_AAJLMV010000000	>30% divergent in polyprotein aa sequence	ICTV
66	ssRNA	Picornavirales	Picornaviridae	Cardiovirus	Cardiovirus C	Cardiovirus	QJLL-YNSC169	Rattus norvegicus	2022	Qujing: LL	Cardiovirus C	polyprotein	94.7	8115	YNSC169	known	N_AAJLMW010000000	>30% divergent in polyprotein aa sequence	ICTV
67	ssRNA	Picornavirales	Picornaviridae	Cardiovirus	Cardiovirus F	Cardiovirus	BSTC-YNSC83	Eothenomys miletus	2021	Baoshan: TC	Cardiovirus F	polyprotein	88.4	5679	YNSC83	known	N_AAJLMX010000000	>30% divergent in polyprotein aa sequence	ICTV
68	ssRNA	Picornavirales	Picornaviridae	Cardiovirus	Yunnan rodent cardiovirus 1	Cardiovirus	BNML-YNSC33	Rattus norvegicus	2021	Banna: ML	Cardiovirus B	polyprotein	74.1	7998	YNSC33	known	N_AAJLNK010000000	>30% divergent in polyprotein aa sequence	ICTV
69	ssRNA	Picornavirales	Picornaviridae	Crohivirus	Yunnan rodent crohivirus 1	Crohivirus	CXLF-YNSC58	Rattus norvegicus	2021	Chuxiong: LF	Crohivirus B	polyprotein	51.4	7249	YNSC58	novel	N_AAJLNL010000000	>55% divergent in polyprotein aa sequence	ICTV
70	ssRNA	Picornavirales	Picornaviridae	Crohivirus	Yunnan shrew crohivirus 1	Crohivirus	LJNL-YNSC78	Crocidura fuliginosa	2021	Lijiang: NL	Crohivirus A	polyprotein	52.7	7667	YNSC78	novel	N_AAJLNM010000000	>55% divergent in polyprotein aa sequence	ICTV
71	ssRNA	Picornavirales	Picornaviridae	Hepatovirus	Hepatovirus D	Hepatovirus	HHLX-YNSP99	Eothenomys miletus	2021	Honghe: LX	Hepatovirus D	polyprotein	87.5	7527	YNSP99	known	N_AAJLMY010000000	>30% divergent in polyprotein amino acid sequence	ICTV
72	ssRNA	Picornavirales	Picornaviridae	Hepatovirus	Yunnan shrew hepatovirus 1	Hepatovirus	PELC-YNSC96	Suncus murinus	2021	Puer: LC	Hepatovirus C	polyprotein	68.9	7633	YNSC96	novel	N_AAJLMZ010000000	>30% divergent in polyprotein amino acid sequence	ICTV
73	ssRNA	Picornavirales	Picornaviridae	Hunnivirus	Hunnivirus A	Hunnivirus	ZTYJ-YNSC203	Niviventer fulvescens	2022	Zhaotong: YJ	Hunnivirus A	polyprotein	92.2	7408	YNSC203	known	N_AAJLNA010000000	Not defined as there is only a single species in the genus	<90% amino acid identity of RdRp gene
74	ssRNA	Picornavirales	Picornaviridae	Hunnivirus	Yunnan rodent hunnivirus 1	Hunnivirus	LJGC-YNSC71	Apodemus chevrieri	2021	Lijiang: GC	Bovine hunnivirus	polyprotein	85	7634	YNSC71	novel	N_AAJLNN010000000	Not defined as there is only a single species in the genus	<90% amino acid identity of RdRp gene
75	ssRNA	Picornavirales	Picornaviridae	Hunnivirus	Yunnan rodent hunnivirus 2	Hunnivirus	LCYD-YNSC170	Rattus tanezumi	2022	Lincang: YD	Hunnivirus A1	polyprotein	80.6	7301	YNSC170	novel	N_AAJLNO010000000	Not defined as there is only a single species in the genus	<90% amino acid identity of RdRp gene
76	ssRNA	Picornavirales	Picornaviridae	Hunnivirus	Yunnan rodent hunnivirus 3	Hunnivirus	YXHN-YNSC218	Dremomys pernyi	2022	Yuxi: HN	Squirrel hunnivirus	polyprotein	76.7	7253	YNSC218	novel	N_AAJLNP010000000	Not defined as there is only a single species in the genus	<90% amino acid identity of RdRp gene
77	ssRNA	Picornavirales	Picornaviridae	Kobuvirus	Aichivirus A	Kobuvirus	PENE-YNSP151	Rattus tanezumi	2022	Puer: NE	Aichivirus A	polyprotein	98.8	8290	YNSP151	known	N_AAJLMU010000000	>30% divergent in polyprotein aa sequence	ICTV
78	ssRNA	Picornavirales	Picornaviridae	Kobuvirus	Yunnan rodent kobuvirus 1	Kobuvirus	DHRL-YNSC05	Rattus tanezumi	2021	Dehong: RL	Rabbit picornavirus 1	polyprotein	60.9	8366	YNSC05	novel	N_AAJLNQ010000000	>30% divergent in polyprotein aa sequence	ICTV
79	ssRNA	Picornavirales	Picornaviridae	Kunsagivirus	Yunnan rodent kunsagivirus 1	Kunsagivirus	HHLX-YNSF99	Eothenomys miletus	2021	Honghe: LX	Kunsagivirus A	polyprotein	77.9	6462	YNSF99	novel	N_AAJLNR010000000	The divergence > 0.51 for P1 and > 0.52 for 3CD	ICTV
80	ssRNA	Picornavirales	Picornaviridae	Megrivirus	Megrivirus C	Megrivirus	LCYX-YNSC171	Rattus tanezumi	2022	Lincang: YX	Megrivirus C	polyprotein	91.7	9084	YNSC171	known	N_AAJLNB010000000	>40% divergent in 2C + 3CD aa sequence	ICTV
81	ssRNA	Picornavirales	Picornaviridae	Mosavirus	Rattus argentiventer mosavirus	Mosavirus	LCCY-YNSC139	Rattus tanezumi	2022	Lincang: CY	Rattus argentiventer mosavirus	polyprotein	94.8	8021	YNSC139	known	N_AAJLNG010000000	>30% divergent in polyprotein aa sequence	ICTV
82	ssRNA	Picornavirales	Picornaviridae	Mupivirus	Mupivirus A	Mupivirus	DLXY-YNSC25	Rattus norvegicus	2021	Dali: XY	Mupivirus A	polyprotein	97.9	8413	YNSC25	known	N_AAJLNC010000000	Not defined as there is only a single species in the genus	<90% amino acid identity of RdRp gene
83	ssRNA	Picornavirales	Picornaviridae	Mupivirus	Yunnan rodent mupivirus 1	Mupivirus	HHLX-YNSC100	Apodemus chevrieri	2021	Honghe: LX	Mupivirus A	polyprotein	68.8	8487	YNSC100	novel	N_AAJLND010000000	Not defined as there is only a single species in the genus	<90% amino acid identity of RdRp gene
84	ssRNA	Picornavirales	Picornaviridae	NA	Niviventer confucianus picornavirus	NA	LCCY-YNSC139	Rattus tanezumi	2022	Lincang: CY	Niviventer confucianus picornavirus	RdRp	95.8	7871	YNSC139	known	N_AAJLNE010000000	None	<90% amino acid identity of RdRp gene
85	ssRNA	Picornavirales	Picornaviridae	NA	Yunnan rodent picornavirus 1	NA	LJGC-YNSC73	Eothenomys miletus	2021	Lijiang: GC	Apodemus agrarius picornavirus	RdRp	53.6	7993	YNSC73	novel	N_AAJLNV010000000	None	<90% amino acid identity of RdRp gene
86	ssRNA	Picornavirales	Picornaviridae	NA	Yunnan rodent picornavirus 2	NA	ZTMIX-YNSP193	Niviventer fulvescens	2022	Zhaotong: YJ, SF	Apodemus agrarius picornavirus	RdRp	89.1	7757	YNSP193	novel	N_AAJLNW010000000	None	<90% amino acid identity of RdRp gene
87	ssRNA	Picornavirales	Picornaviridae	NA	Yunnan rodent picornavirus 3	NA	HHLX-YNSC101	Apodemus chevrieri	2021	Honghe: LX	Apodemus agrarius picornavirus	RdRp	89.5	8143	YNSC101	novel	N_AAJLNX010000000	None	<90% amino acid identity of RdRp gene
88	ssRNA	Picornavirales	Picornaviridae	NA	Yunnan rodent picornavirus 4	NA	LJYL-YNSC74	Apodemus chevrieri	2021	Lijiang: YL	Mus musculus picornavirus	RdRp	70.3	7499	YNSC74	novel	N_AAJLNY010000000	None	<90% amino acid identity of RdRp gene
89	ssRNA	Picornavirales	Picornaviridae	NA	Yunnan rodent picornavirus 5	NA	YNMIX-YNSC216	Leopoldamys edwardsi	2021, 2023	Kunming: PL; Honghe: JP; Chuxiong: YA	Niviventer confucianus picornavirus	RdRp	67.2	7942	YNSC216	novel	N_AAJLNZ010000000	None	<90% amino acid identity of RdRp gene
90	ssRNA	Picornavirales	Picornaviridae	NA	Yunnan rodent picornavirus 6	NA	NJ LS-YNSC15	Eothenomys miletus	2021	Nujiang: LS	Sapelovirus sp.	RdRp	54.8	7277	YNSC15	novel	N_AAJLOA010000000	None	<90% amino acid identity of RdRp gene
91	ssRNA	Picornavirales	Picornaviridae	NA	Yunnan shrew picornavirus 1	NA	ZTMIX-YNSC195	Anourosorex squamipes	2022	Zhaotong: WX, YL, YJ	Aichivirus C	RdRp	37	8068	YNSC195	novel	N_AAJLOB010000000	None	<90% amino acid identity of RdRp gene
92	ssRNA	Picornavirales	Picornaviridae	NA	Yunnan shrew picornavirus 2	NA	LJNL-YNSC78	Crocidura fuliginosa	2021	Lijiang: NL	Suncus murinus picornavirus	RdRp	65.8	8706	YNSC78	novel	N_AAJLOC010000000	None	<90% amino acid identity of RdRp gene
93	ssRNA	Picornavirales	Picornaviridae	NA	Yunnan shrew picornavirus 3	NA	BSTC-YNSC81	Anourosorex squamipes	2021	Baoshan: TC	Sapelovirus sp.	RdRp	71.7	7903	YNSC81	novel	N_AAJLOD010000000	>30% divergent in polyprotein aa sequence	ICTV
94	ssRNA	Picornavirales	Picornaviridae	NA	Yunnan shrew picornavirus 4	NA	YNMIX-YNSC212	Crocidura fuliginosa	2022	Kunming: LQ; Zhaotong: YS	Cadicivirus B	RdRp	44.8	8677	YNSC212	novel	N_AAJLOE010000000	None	<90% amino acid identity of RdRp gene
95	ssRNA	Picornavirales	Picornaviridae	Parechovirus	Yunnan rodent parechovirus 1	Parechovirus	HHLX-YNSP99	Eothenomys miletus	2021	Honghe: LX	Falcon picornavirus	polyprotein	72.1	3586	YNSP99	novel	N_AAJLNU010000000	>30% divergent in polyprotein aa sequence	ICTV
96	ssRNA	Picornavirales	Picornaviridae	Parechovirus	Yunnan rodent parechovirus 2	Parechovirus	YNMIX-YNSC189	Mus musculus	2022	Zhaotong: SF, WX, ZX, YJ	Falcon picornavirus	polyprotein	77.5	7719	YNSC189	novel	N_AAJLNS010000000	>30% divergent in polyprotein aa sequence	ICTV
97	ssRNA	Picornavirales	Picornaviridae	Parechovirus	Yunnan rodent parechovirus 3	Parechovirus	LCGM-YNSC172	Rattus tanezumi	2022	Lincang: GM	Rattus tanezumi parechovirus	polyprotein	87.7	7991	YNSC172	novel	N_AAJLNT010000000	>30% divergent in polyprotein aa sequence	ICTV
98	ssRNA	Picornavirales	Picornaviridae	Rabovirus	Rabovirus A	Rabovirus	DlXY-YNSC27	Rattus tanezumi	2021	Dali: XY	Rabovirus A	polyprotein	80.5	7834	YNSC27	known	N_AAJLNF010000000	>30% divergent in the polyprotein aa sequence	ICTV
99	ssRNA	Picornavirales	Picornaviridae	Rosavirus	Rosavirus B	Rosavirus	HHKY-YNSC161	Niviventer confucianus	2021	Honghe: KY	Rosavirus B	polyprotein	96.4	9215	YNSC161	known	N_AAJLNH010000000	>30% divergent in the polyprotein aa sequence	ICTV
100	ssRNA	Picornavirales	Picornaviridae	Rosavirus	Rosavirus C	Rosavirus	LJGC-YNSC72	Apodemus chevrieri	2021	Baoshan: SD	Rosavirus C	polyprotein	82.5	8927	YNSC135	known	N_AAJLNI010000000	>30% divergent in the polyprotein aa sequence	ICTV
101	ssRNA	Picornavirales	Picornaviridae	Rosavirus	Yunnan rodent rosavirus 1	Rosavirus	DHRL-YNSC05	Rattus tanezumi	2021	Dehong: RL	Rosavirus B	polyprotein	71.8	8237	YNSC05	novel	N_AAJLNJ010000000	>30% divergent in the polyprotein aa sequence	ICTV
102	ssRNA	Stellavirales	Astroviridae	Mamastrovirus	Civet astrovirus	Mamastrovirus	WSFN-YNSC177	Rattus tanezumi	2021	Wenshan: FN	Civet astrovirus	RdRp	97.5	6780	YNSC177	known	N_AAJLMF010000000	Within each genogroup, amino acid genetic distances between genotypes range between 0.338 and 0.798.	<90% amino acid identity of RdRp gene
103	ssRNA	Stellavirales	Astroviridae	Mamastrovirus	Jingmen rodent astrovirus 2	Mamastrovirus	DQWX-YNSC206	Rattus norvegicus	2023	Diqing: WX	Jingmen rodent astrovirus 2	RdRp	98.5	6822	YNSC206	known	N_AAJLMG010000000	Within each genogroup, amino acid genetic distances between genotypes range between 0.338 and 0.798.	<90% amino acid identity of RdRp gene
104	ssRNA	Stellavirales	Astroviridae	Mamastrovirus	Jingmen rodent astrovirus 3	Mamastrovirus	ZTYJ-YNSC199	Rattus tanezumi	2022	Zhaotong: YJ	Rodent astrovirus	RdRp	94.4	6249	YNSC199	known	N_AAJLMH010000000	Within each genogroup, amino acid genetic distances between genotypes range between 0.338 and 0.798.	<90% amino acid identity of RdRp gene
105	ssRNA	Stellavirales	Astroviridae	Mamastrovirus	Longquan rodent astrovirus 1	Mamastrovirus	ZTYS-YNSC187	Apodemus chevrieri	2022	Zhaotong: YS	Longquan rodent astrovirus 1	RdRp	90.5	4618	YNSC187	known	N_AAJLMI010000000	Within each genogroup, amino acid genetic distances between genotypes range between 0.338 and 0.798.	<90% amino acid identity of RdRp gene
106	ssRNA	Stellavirales	Astroviridae	Mamastrovirus	Murine astrovirus	Mamastrovirus	HHMIX-YNSC106	Niviventer confucianus	2021, 2022	Honghe: SP, ML, LX	Murine astrovirus	RdRp	96.5	3076	YNSC106	known	N_AAJLMJ010000000	Within each genogroup, amino acid genetic distances between genotypes range between 0.338 and 0.798.	<90% amino acid identity of RdRp gene
107	ssRNA	Stellavirales	Astroviridae	Mamastrovirus	Rodent astrovirus	Mamastrovirus	YNMIX-YNSC216	Leopoldamys edwardsi	2021, 2023	Kunming: PL; Honghe: JP; Chuxiong: YA	Rodent astrovirus	RdRp	93.8	6893	YNSC216	known	N_AAJLMK010000000	Within each genogroup, amino acid genetic distances between genotypes range between 0.338 and 0.798.	<90% amino acid identity of RdRp gene
108	ssRNA	Stellavirales	Astroviridae	Mamastrovirus	Wufeng rodent astrovirus 1	Mamastrovirus	CXCX-YNSC36	Rattus norvegicus	2021	Chuxiong: CX	Wufeng rodent astrovirus 1	RdRp	95.8	6565	YNSC36	known	N_AAJLML010000000	Within each genogroup, amino acid genetic distances between genotypes range between 0.338 and 0.798.	<90% amino acid identity of RdRp gene
109	ssRNA	Stellavirales	Astroviridae	Mamastrovirus	Yunnan rodent mamastrovirus 1	Mamastrovirus	HHJP-YNSC152	Rattus tanezumi	2021	Honghe: JP	Wufeng rodent astrovirus 1	RdRp	85.5	6650	YNSC152	novel	N_AAJLMM010000000	Within each genogroup, amino acid genetic distances between genotypes range between 0.338 and 0.798.	<90% amino acid identity of RdRp gene
110	ssRNA	Stellavirales	Astroviridae	Mamastrovirus	Yunnan rodent mamastrovirus 2	Mamastrovirus	NJLS-YNSC15	Eothenomys miletus	2021	Nujiang: LS	Vole astrovirus	RdRp	77.3	6871	YNSC15	novel	N_AAJLMQ010000000	Within each genogroup, amino acid genetic distances between genotypes range between 0.338 and 0.798.	<90% amino acid identity of RdRp gene
111	ssRNA	Stellavirales	Astroviridae	Mamastrovirus	Yunnan rodent mamastrovirus 3	Mamastrovirus	ZTMIX-YNSC193	Niviventer fulvescens	2022	Zhaotong: YJ, SF	Rodent astrovirus	RdRp	88.2	6605	YNSC193	novel	N_AAJLMN010000000	Within each genogroup, amino acid genetic distances between genotypes range between 0.338 and 0.798.	<90% amino acid identity of RdRp gene
112	ssRNA	Stellavirales	Astroviridae	Mamastrovirus	Yunnan rodent mamastrovirus 4	Mamastrovirus	YNMIX-YNSC210	Rattus norvegicus	2022	Zhaotong: DG, YL, SF; Qujing: XW	Rodent astrovirus	RdRp	88.9	6730	YNSC210	novel	N_AAJLMO010000000	Within each genogroup, amino acid genetic distances between genotypes range between 0.338 and 0.798.	<90% amino acid identity of RdRp gene
113	ssRNA	Stellavirales	Astroviridae	Mamastrovirus	Yunnan rodent mamastrovirus 5	Mamastrovirus	DHMS-YNSC01	Rattus tanezumi	2021	Dehong: MS	Vole astrovirus	RdRp	89.9	7312	YNSC01	novel	N_AAJLMP010000000	Within each genogroup, amino acid genetic distances between genotypes range between 0.338 and 0.798.	<90% amino acid identity of RdRp gene
114	ssRNA	Stellavirales	Astroviridae	Mamastrovirus	Yunnan shrew mamastrovirus 1	Mamastrovirus	LJNL-YNSC78	Crocidura fuliginosa	2021	Lijiang: NL	Jingmen shrew astrovirus 1	RdRp	82.9	6584	YNSC78	novel	N_AAJLMR010000000	Within each genogroup, amino acid genetic distances between genotypes range between 0.338 and 0.798.	<90% amino acid identity of RdRp gene
115	ssRNA	Stellavirales	Astroviridae	Mamastrovirus	Yunnan shrew mamastrovirus 2	Mamastrovirus	HHLX-YNSP102	Anourosorex squamipes	2021	Honghe: LX	Bat astrovirus	RdRp	76.4	6657	YNSP102	novel	N_AAJLMS010000000	Within each genogroup, amino acid genetic distances between genotypes range between 0.338 and 0.798.	<90% amino acid identity of RdRp gene
116	ssRNA	Stellavirales	Astroviridae	NA	Yunnan shrew astrovirus 1	NA	LJNL-YNSC78	Crocidura fuliginosa	2021	Lijiang: NL	Wenzhou rodent astrovirus 1	RdRp	88.9	6389	YNSC78	novel	N_AAJLMT010000000	Within each genogroup, amino acid genetic distances between genotypes range between 0.338 and 0.798.	<90% amino acid identity of RdRp gene
117	ssRNA-RT	Ortervirales	Retroviridae	Betaretrovirus	Yunnan shrew betaretrovirus 1	Betaretrovirus	YNMIX-YNSC115	Suncus murinus	2021, 2022	Baoshan: SD; Lincang: CY,ZK	Bovine retrovirus CH15	pol	47.6	9215	YNSC115	novel	N_AAJLOF010000000	None	<90% amino acid identity of pol gene
118	ssRNA-RT	Ortervirales	Retroviridae	Gammaretrovirus	Gibbon ape leukemia virus	Gammaretrovirus	ZTYS-YNSP187	Apodemus chevrieri	2022	Zhaotong: YS	Gibbon ape leukemia virus	pol	99.2	8102	YNSP187	known	N_AAJLOI010000000	None	<90% amino acid identity of pol gene
119	ssRNA-RT	Ortervirales	Retroviridae	Gammaretrovirus	Murine leukemia virus	Gammaretrovirus	YNMIX-YNSF117	Mus musculus	2021	Chuxiong: YR, LF; Kunming: XD; Wenshan: QB; Qujing: HZ	Murine leukemia virus	pol	92.3	8290	YNSF117	known	N_AAJLOG010000000	None	<90% amino acid identity of pol gene
120	ssRNA-RT	Ortervirales	Retroviridae	Gammaretrovirus	Yunnan rodent gammaretrovirus 1	Gammaretrovirus	NJLS-YNSP16	Mus pahari	2021	Nujiang: LS	Murine leukemia virus	pol	80.8	8299	YNSP16	novel	N_AAJLOH010000000	None	<90% amino acid identity of pol gene
121	dsDNA	Herpesvirales	Orthoherpesviridae	Muromegalovirus	Yunan rodent muromegalovirus 1	Muromegalovirus	WSXC-YNSF164	Rattus norvegicus	2021	Wenshan: XC	Muromegalovirus muridbeta1	DNA pol	73.5	1013	YNSF164	novel	N_AAJLPG010000000-N_AAJLPN010000000	the basis of phylogenetic grouping of viruses	<90% amino acid identity of Major CAP
122	dsDNA	Rowavirales	Adenoviridae	Mastadenovirus	Yunan rodent mastadenovirus 1	Mastadenovirus	BNML-YNSC33	Rattus tanezumi	2021	Banna: ML	Murine adenovirus 2	DNA pol	72.7	30576	YNSC33	novel	N_AAJLPO010000000	None	<90% amino acid identity of DNA pol gene
123	dsDNA	Rowavirales	Adenoviridae	Mastadenovirus	Yunan rodent mastadenovirus 2	Mastadenovirus	BSTC-YNSC83	Eothenomys miletus	2021	Baoshan: TC	red squirrel adenovirus 1	DNA pol	70.4	5503	YNSC83	novel	N_AAJLPV010000000-N_AAJLPZ010000000	None	<90% amino acid identity of DNA pol gene
124	dsDNA	Rowavirales	Adenoviridae	Mastadenovirus	Yunan rodent mastadenovirus 3	Mastadenovirus	LCGM-YNSC172	Rattus tanezumi	2022	Lincang: GM	red squirrel adenovirus 1	DNA pol	57.1	3889	YNSC172	novel	N_AAJLPP010000000-N_AAJLPU010000000	None	<90% amino acid identity of DNA pol gene
125	dsDNA	Sepolyvirales	Polyomaviridae	Alphapolyomavirus	Rattus norvegicus polyomavirus 1	Alphapolyomavirus	DHLC-YNSF11	Rattus tanezumi	2021	Dehong: LC	Rattus norvegicus polyomavirus 1	VP1	97.7	5304	YNSF11	known	N_AAJLQA010000000	None	<90% amino acid identity of VP1 gene
126	dsDNA	Sepolyvirales	Polyomaviridae	Betapolyomavirus	Betapolyomavirus secumuris	Betapolyomavirus	YNMIX-YNSP116	Mus pahari	2021, 2022	Dali: XY; Baoshan: TC	Betapolyomavirus secumuris	VP1	95.9	5038	YNSP116	known	N_AAJLQB010000000	None	<90% amino acid identity of VP1 gene
127	dsDNA-RT	Blubervirales	Hepadnaviridae	Orthohepadnavirus	Yunnan rodent orthohepadnavirus 1	Orthohepadnavirus	CXYA-YNSC39	Rattus tanezumi, Rattus norvegicus	2021	Chuxiong: YA	Ground squirrel hepatitis virus	DNA pol	62.3	3390	YNSC39	novel	N_AAJLOJ010000000	> 20% nucleotide sequence divergence of complete genomes	ICTV
128	ssDNA	Cirlivirales	Circoviridae	Circovirus	Circovirus kiore	Circovirus	HHLX-YNSF99	Eothenomys miletus	2021	Honghe: LX	Circovirus kiore	Rep	96.7	2250	YNSF99	known	N_AAJLOK010000000	80% genome-wide nucleotide sequence identity	ICTV
129	ssDNA	Cirlivirales	Circoviridae	Circovirus	tawny owl-associated circovirus	Circovirus	CXCX-YNSP34	Rattus norvegicus	2021	Chuxiong: CX	tawny owl-associated circovirus	Rep	98.3	1805	YNSP34	known	N_AAJLOL010000000	80% genome-wide nucleotide sequence identity	ICTV
130	ssDNA	Cirlivirales	Circoviridae	Circovirus	Wufeng shrew circovirus 1	Circovirus	HHMIX-YNSP119	Anourosorex squamipes	2021	Honghe: JP, YY	Wufeng shrew circovirus 1	Rep	95	2344	YNSP119	known	N_AAJLOM010000000	80% genome-wide nucleotide sequence identity	ICTV
131	ssDNA	NA	Anelloviridae	Aleptorquevirus	Aleptorquevirus culic1	Aleptorquevirus	ZTMIX-YNSP194	Rattus tanezumi	2022	Zhaotong: YJ, SF	Aleptorquevirus culic1	DNA pol	92.3	2136	YNSP194	known	N_AAJLON010000000	None	<90% amino acid identity of DNA pol gene
132	ssDNA	NA	Anelloviridae	Aleptorquevirus	Yunnan rodent aleptorquevirus virus 1	Aleptorquevirus	BNMH-YNSP68	Rattus tanezumi	2021	Banna: MH	Aleptorquevirus culic1	DNA pol	80.1	2140	YNSP68	novel	N_AAJLOP010000000	None	<90% amino acid identity of DNA pol gene
133	ssDNA	NA	Anelloviridae	NA	Yunnan rodent anellovirus virus 1	NA	CXYR-YNSP53	Rattus tanezumi	2021	Chuxiong: YR	Etatorquevirus felid1	DNA pol	44.6	1802	YNSP53	novel	N_AAJLOQ010000000	None	<90% amino acid identity of DNA pol gene
134	ssDNA	NA	Anelloviridae	NA	Yunnan rodent anellovirus virus 2	NA	BSCN-YNSF222	Dremomys pyrrhomerus	2021	Baoshan: CN	Marmot associated torque teno virus	DNA pol	64.3	2112	YNSF222	novel	N_AAJLOV010000000	None	<90% amino acid identity of DNA pol gene
135	ssDNA	NA	Anelloviridae	NA	Yunnan rodent anellovirus virus 3	NA	YNMIX-YNSF109	Mus musculus	2021, 2022	Nujiang: LS; Kunming: LQ, SL, PL; Honghe: SP, LX	Neotofec virus RodL2_5	DNA pol	40	2585	YNSF109	novel	N_AAJLOW010000000	None	<90% amino acid identity of DNA pol gene
136	ssDNA	NA	Anelloviridae	NA	Yunnan rodent anellovirus virus 4	NA	DHLC-YNSF11	Rattus tanezumi	2021	Dehong: LC	Torque teno felid virus 1	DNA pol	47.5	2275	YNSF11	novel	N_AAJLOX010000000	None	<90% amino acid identity of DNA pol gene
137	ssDNA	NA	Anelloviridae	NA	Yunnan rodent anellovirus virus 5	NA	CXLF-YNSF59	Rattus tanezumi	2021	Chuxiong: LF	Torque teno rodent virus 1	DNA pol	41.8	2305	YNSF59	novel	N_AAJLOY010000000	None	<90% amino acid identity of DNA pol gene
138	ssDNA	NA	Anelloviridae	NA	Yunnan rodent anellovirus virus 6	NA	DLHQ-YNSF84	Apodemus chevrieri	2021	Dali: HQ	Wawtorquevirus crice2	DNA pol	29.7	2327	YNSF84	novel	N_AAJLOZ010000000	None	<90% amino acid identity of DNA pol gene
139	ssDNA	NA	Anelloviridae	NA	Yunnan rodent anellovirus virus 7	NA	BSCN-YNSF79	Callosciurus erythraeus	2021	Baoshan: CN	Marmot associated torque teno virus	DNA pol	38.6	1882	YNSF79	novel	N_AAJLPA010000000	None	<90% amino acid identity of DNA pol gene
140	ssDNA	NA	Anelloviridae	NA	Yunnan rodent anellovirus virus 8	NA	YXHN-YNSF218	Dremomys pernyi	2022	Yuxi: HN	Marmot associated torque teno virus	DNA pol	39.1	2394	YNSF218	novel	N_AAJLPB010000000	None	<90% amino acid identity of DNA pol gene
141	ssDNA	NA	Anelloviridae	NA	Yunnan rodent anellovirus virus 9	NA	BSCN-YNSF79	Callosciurus erythraeus	2021	Baoshan: CN	Marmot associated torque teno virus	DNA pol	39.6	2254	YNSF79	novel	N_AAJLPC010000000	None	<90% amino acid identity of DNA pol gene
142	ssDNA	NA	Anelloviridae	NA	Yunnan rodent anellovirus virus 10	NA	BSCN-YNSF79	Callosciurus erythraeus	2021	Baoshan: CN	Marmot associated torque teno virus	DNA pol	39.6	2276	YNSF79	novel	N_AAJLOR010000000	None	<90% amino acid identity of DNA pol gene
143	ssDNA	NA	Anelloviridae	NA	Yunnan rodent anellovirus virus 11	NA	YXHN-YNSF218	Dremomys pernyi	2022	Yuxi: HN	Marmot associated torque teno virus	DNA pol	56.2	1152	YNSF218	novel	N_AAJLPF010000000	None	<90% amino acid identity of DNA pol gene
144	ssDNA	NA	Anelloviridae	NA	Yunnan rodent anellovirus virus 12	NA	YXHN-YNSF218	Dremomys pernyi	2022	Yuxi: HN	Marmot associated torque teno virus	DNA pol	58.1	2404	YNSF218	novel	N_AAJLOS010000000	None	<90% amino acid identity of DNA pol gene
145	ssDNA	NA	Anelloviridae	NA	Yunnan rodent anellovirus virus 13	NA	YXHN-YNSF218	Dremomys pernyi	2022	Yuxi: HN	Marmot associated torque teno virus	DNA pol	58.1	2137	YNSF218	novel	N_AAJLOT010000000	None	<90% amino acid identity of DNA pol gene
146	ssDNA	NA	Anelloviridae	NA	Yunnan rodent anellovirus virus 14	NA	BSCN-YNSF222	Dremomys pyrrhomerus	2021	Baoshan: CN	Marmot associated torque teno virus	DNA pol	59.3	2184	YNSF222	novel	N_AAJLOU010000000	None	<90% amino acid identity of DNA pol gene
147	ssDNA	NA	Anelloviridae	Wawtorquevirus	Wawtorquevirus crice2	Wawtorquevirus	KMLQ-YNSF140	Rattus norvegicus	2021	Kunming: LQ	Rodent Torque teno virus 3	DNA pol	95.8	2467	YNSF140	known	N_AAJLOO010000000	None	<90% amino acid identity of DNA pol gene
148	ssDNA	NA	Anelloviridae	Wawtorquevirus	Yunnan rodent wawtorquevirus virus 1	Wawtorquevirus	CXLF-YNSP59	Rattus tanezumi	2021	Chuxiong: LF	Wawtorquevirus crice2	DNA pol	75.3	2087	YNSP59	novel	N_AAJLPD010000000	None	<90% amino acid identity of DNA pol gene
149	ssDNA	NA	Anelloviridae	Wawtorquevirus	Yunnan rodent wawtorquevirus virus 2	Wawtorquevirus	NJLS-YNSF17	Rattus andamanensis	2021	Nujiang: LS	Wawtorquevirus crice2	DNA pol	77	2591	YNSF17	novel	N_AAJLPE010000000	None	<90% amino acid identity of DNA pol gene
150	ssDNA	Piccovirales	Parvoviridae	Amdoparvovirus	Yunnan rodent amdoparvovirus 1	Amdoparvovirus	YNMIX-YNSF213	Micromys minutus	2021, 2022	Qujing: YL; Kunming: LQ	Amdoparvovirus carnivoran5	NS1	72.3	4748	YNSF213	novel	N_AAJLQN010000000	None	<90% amino acid identity of NS1 gene
151	ssDNA	Piccovirales	Parvoviridae	Bocaparvovirus	Porcine bocavirus	Bocaparvovirus	HHSP-YNSP156	Rattus norvegicus	2021	Honghe: SP	Porcine bocavirus	NS1	99.8	5256	YNSP156	known	N_AAJLQJ010000000	None	<90% amino acid identity of NS1 gene
152	ssDNA	Piccovirales	Parvoviridae	Chaphamaparvovirus	Yunnan rodent chaphamaparvovirus 1	Chaphamaparvovirus	CXDY-YNSC63	Rattus norvegicus	2021	Chuxiong: DY	Macaca fascicularis chapparvovirus	NS1	54.3	4418	YNSC63	novel	N_AAJLQF010000000	None	<90% amino acid identity of NS1 gene
153	ssDNA	Piccovirales	Parvoviridae	Chaphamaparvovirus	Rat parvovirus 2	Chaphamaparvovirus	QJFY-YNSP181	Rattus tanezumi	2022	Qujing: FY	Rat parvovirus 2	NS1	98	4232	YNSP181	known	N_AAJLQK010000000	None	<90% amino acid identity of NS1 gene
154	ssDNA	Piccovirales	Parvoviridae	Dependoparvovirus	Anser anser dependoparvovirus	Dependoparvovirus	BNML-YNSC33	Rattus tanezumi	2021	Banna: ML	Anser anser dependoparvovirus	NS1	94.6	4359	YNSC33	known	N_AAJLQE010000000	None	<90% amino acid identity of NS1 gene
155	ssDNA	Piccovirales	Parvoviridae	Dependoparvovirus	Yunnan rodent dependoparvovirus 1	Dependoparvovirus	CXLF-YNSC92	Rattus andamanensis	2023	Chuxiong: LF	Anser anser dependoparvovirus	NS1	75.3	2205	YNSC92	novel	N_AAJLQG010000000	None	<90% amino acid identity of NS1 gene
156	ssDNA	Piccovirales	Parvoviridae	Dependoparvovirus	Yunnan rodent dependoparvovirus 2	Dependoparvovirus	LJGC-YNSC73	Eothenomys miletus	2021	Lijiang: GC	Dependoparvovirus sp.	NS1	70.3	4348	YNSC73	novel	N_AAJLQH010000000	None	<90% amino acid identity of NS1 gene
157	ssDNA	Piccovirales	Parvoviridae	Dependoparvovirus	Yunnan rodent dependoparvovirus 3	Dependoparvovirus	DLXY-YNSC26	Rattus norvegicus	2021	Dali: XY	Murine adeno-associated virus 1	NS1	74.3	4328	YNSC26	novel	N_AAJLQD010000000	None	<90% amino acid identity of NS1 gene
158	ssDNA	Piccovirales	Parvoviridae	Erythroparvovirus	Yunnan treeshrew erythroparvovirus 1	Erythroparvovirus	BSMIX-YNSF104	Tupaia belangeri	2021	Baoshan: CN, LL	Erythroparvovirus rodent1	NS1	69	5360	YNSF104	novel	N_AAJLQI010000000	None	<90% amino acid identity of NS1 gene
159	ssDNA	Piccovirales	Parvoviridae	NA	Yunnan rodent parvovirus 1	NA	LJYL-YNSF76	Eothenomys miletus	2021	Lijiang: YL	Artiparvovirus chiropteran1	NS1	32.1	5592	YNSF76	novel	N_AAJLQO010000000	None	<90% amino acid identity of NS1 gene
160	ssDNA	Piccovirales	Parvoviridae	NA	Yunnan rodent parvovirus 2	NA	DLYL-YNSP87	Eothenomys miletus	2021	Dali: YL	Dependoparvovirus anseriform1	NS1	37.3	2331	YNSP87	novel	N_AAJLQM010000000	None	<90% amino acid identity of NS1 gene
161	ssDNA	Piccovirales	Parvoviridae	Protoparvovirus	Protoparvovirus rodent1	Protoparvovirus	BNML-YNSC33	Rattus norvegicus	2021	Banna: ML	Protoparvovirus rodent1	NS1	92	5069	YNSC33	known	N_AAJLQC010000000	None	<90% amino acid identity of NS1 gene
162	ssDNA	Piccovirales	Parvoviridae	Tetraparvovirus	Yunnan rodent tetraparvovirus 1	Tetraparvovirus	BSCN-YNSP222	Dremomys pyrrhomerus	2021	Baoshan: CN	Streptococcus pneumoniae	NS1	67.7	5197	YNSP222	novel	N_AAJLQL010000000	None	<90% amino acid identity of NS1 gene
