# Supplementary material for: Small mammals in a biodiversity hotspot harbor viruses of emergence risk
Source: Natl Sci Rev. 2024 Dec 17;12(6):nwae463. doi: 10.1093/nsr/nwae463 (PMC12151149; doi:10.1093/nsr/nwae463)
Supplement: nwae463_Supplemental_Files [file nwae463_supplemental_files.zip › Table S4.xlsx]

## Sheet: Sheet1
Viruses of emergence risk (VOERs) identified in prior studies by our team
no.	virus_species	virus_family	genome_type	criteria_for_identification	compared_to_pathogens	host_species	host_family	%similarity	potential_disease-causing
1	Yunnan bat henipavirus 1	Paramyxoviridae	ssRNA_virus	1	Hendra virus	Rousettus leschenaultii	Pteropodidae	57.09	Respiratory disease and Encephalitis
2	Yunnan bat henipavirus 2	Paramyxoviridae	ssRNA_virus	1	Nipah henipavirus	Rousettus leschenaultii	Pteropodidae	52.6	Encephalitis and Respiratory disease
3	Bat SARS-like coronavirus LS1	Coronaviridae	ssRNA_virus	2	SARS-CoV Tor2	Rhinolophus thomasi	Rhinolophidae	93.1	Severe Acute Respiratory Syndrome
4	Bat SARS-like coronavirus CX1	Coronaviridae	ssRNA_virus	2	SARS-CoV-2 Wuhan-Hu-1	Rhinolophus pusillus	Rhinolophidae	92.3	Coronavirus Disease 2019 (COVID-19)
5	Bat HKU2-like coronavirus LS1	Coronaviridae	ssRNA_virus	2	SADS-CoV isolate 162140	Rhinolophus thomasi	Rhinolophidae	93.6	Severe Acute Diarrhea
6	Bat orthoreovirus BS1	Spinareoviridae	dsRNA_virus	2	Porcine reovirus SHR-A	Hipposideros armiger	Hipposideridae	94.1	Enteritis and Respiratory disease
7	Bat rotavirus A type CX1	Sedoreoviridae	dsRNA_virus	2	Human rotavirus A RVA	Aselliscus stoliczkanus	Hipposideridae	95.5	Gastroenteritis
8	Ryukyu mammarenavirus	Arenaviridae	ssRNA_virus	1	Lymphocytic choriomeningitis mammarenavirus	Mus musculus	Muridae	69.2	Meningitis and Encephalitis
9	Wenzhou virus	Arenaviridae	ssRNA_virus	1	Lassa mammarenavirus	Rattus norvegicus	Muridae	54.8	Hemorrhagic fever
10	Yunnan rodent mammarenavirus 1	Arenaviridae	ssRNA_virus	1	Lymphocytic choriomeningitis mammarenavirus	Niviventer fulvescens	Muridae	47.8	Meningitis and Encephalitis
11	Yunnan shrew mammarenavirus 1	Arenaviridae	ssRNA_virus	1	Lassa mammarenavirus	Crocidura fuliginosa	Soricidae	38.1	Hemorrhagic fever
12	Yunnan shrew orthobornavirus 1	Bornaviridae	ssRNA_virus	2	Borna disease virus 2	Crocidura fuliginosa	Soricidae	88.5	Encephalitis
13	Yunnan rodent norovirus 1	Caliciviridae	ssRNA_virus	1	Norovirus GI	Rattus tanezumi	Muridae	49.2	Gastroenteritis
14	Lucheng Rn rat coronavirus	Coronaviridae	ssRNA_virus	3	-	Rattus tanezumi	Muridae	-	-
15	Coronavirus AcCoV-JC34	Coronaviridae	ssRNA_virus	3	-	Apodemus chevrieri	Muridae	-	-
16	Orthohantavirus hantanense	Hantaviridae	ssRNA_virus	2	Hantaan orthohantavirus	Niviventer confucianus	Muridae	97.7	Hemorrhagic Fever with Renal Syndrome
17	Orthohantavirus seoulense	Hantaviridae	ssRNA_virus	2	Seoul orthohantavirus	Rattus norvegicus	Muridae	98.9	Hemorrhagic Fever with Renal Syndrome
18	Orthohantavirus luxiense	Hantaviridae	ssRNA_virus	1	Tula orthohantavirus	Eothenomys miletus	Cricetidae	80.5	Hemorrhagic Fever with Renal Syndrome
19	Orthohantavirus caobangense	Hantaviridae	ssRNA_virus	1	Hantaan orthohantavirus	Anourosorex squamipes	Soricidae	78	Hemorrhagic Fever with Renal Syndrome
20	Rocahepevirus ratti	Hepeviridae	ssRNA_virus	1/3	Hepatitis E virus	Eothenomys miletus	Cricetidae	67.8	Hepatitis
21	Yunnan shrew orthonairovirus 1	Nairoviridae	ssRNA_virus	1/3	Crimean-Congo hemorrhagic fever orthonairovirus	Suncus murinus	Soricidae	60.6	Hemorrhagic fever
22	Yunnan shrew orthonairovirus 2	Nairoviridae	ssRNA_virus	1	Crimean-Congo hemorrhagic fever orthonairovirus	Crocidura attenuata	Soricidae	58.6	Hemorrhagic fever
23	Yunnan shrew morbillivirus 1	Paramyxoviridae	ssRNA_virus	1	Measles morbillivirus	Suncus murinus	Soricidae	66.3	Pneumonia and Encephalitis
24	Yunnan rodent phlebovirus 1	Phenuiviridae	ssRNA_virus	1	Rift Valley fever virus	Rattus tanezumi	Muridae	59.4	Hemorrhagic fever
25	Aichivirus A	Picornaviridae	ssRNA_virus	1/3	Aichivirus A	Rattus tanezumi	Muridae	98.8	Gastroenteritis
26	Yunnan rodent kobuvirus 1	Picornaviridae	ssRNA_virus	1/3	Aichivirus A	Rattus tanezumi	Muridae	42.8	Gastroenteritis
27	Rotavirus B	Sedoreoviridae	dsRNA_virus	2	Rotavirus B	Rattus tanezumi	Muridae	96.3	Diarrhea
28	Rotavirus A	Sedoreoviridae	dsRNA_virus	2	Rotavirus A	Niviventer andersoni	Muridae	91	Diarrhea
29	Yunnan shrew orbivirus 2	Sedoreoviridae	dsRNA_virus	3	-	Crocidura fuliginosa	Soricidae	-	-
30	Mammalian orthoreovirus	Spinareoviridae	dsRNA_virus	1/3	Mammalian orthoreovirus	Rattus tanezumi	Muridae	99.5	Flu-like Illness
31	Yunnan shrew betaretrovirus 1	Retroviridae	RT-ssRNA_virus	3	-	Suncus murinus	Soricidae	-	-
Criteria used:
1. Phylogenetic clustering of viruses with established human pathogens or vector-borne virus groups at the genus level, such as Mammarenavirus, Norovirus, Orthornairovirus, and Morbillivirus.
2. Viruses exhibiting more than 80% identity in the deduced amino acid sequences of conserved genes (RdRp or DNA pol) to known pathogenic viruses affecting humans.
3. Evidence of frequent cross-species associations, indicated by the presence of the virus in at least three host species from different mammalian families.

## Sheet: Sheet2
Pteropodidae
Rousettus leschenaultii	Pteropodidae
Rhinolophus thomasi (Rh. thomasi)	Rhinolophidae
Rhinolophus pusillus (Rh. pusillus)	Rhinolophidae
Rhinolophus thomasi (Rh. thomasi)	Rhinolophidae
Hipposideros armiger (Hi. armiger)	Hipposideridae
Aselliscus stoliczkanus (As. stoliczkanus)	Hipposideridae
